# Supplementary material for: Reduced CARS2 expression elicits a low-grade pro-inflammatory signature in THP-1 macrophages
Source: Front Immunol. 2026 Jun 5;17:1786365. doi: 10.3389/fimmu.2026.1786365 (PMC13278915; doi:10.3389/fimmu.2026.1786365)
Supplement: Supplementary file 2 [file SupplementaryFile1.xlsx]

## Sheet: Table S1 Metascape
Table S1. Metascape analysis of CARS2-suppressed THP-1-derived macrophages. The most impacted ([nominally impacted and > |1.5-fold| change] transcripts, corresponding to 286 Entrez Gene IDs were analyzed via Metascape. The analysis yields 10 clusters of terms that are grouped by kinship. Each group is named after the most significant category. Term: Category ID. Genes: Entrez gene IDs of impacted…
GroupID	Category	Term	Description	LogP	Log(q-value)	Genes	Symbols	InTerm_InList
1_Summary	Hallmark Gene Sets	M5913	HALLMARK INTERFERON GAMMA RESPONSE	-54.3465	-50.0021	710,2643,3429,3430,3433,3434,3437,3627,3665,4502,4599,4600,4939,5359,5371,5610,6737,6772,6773,7130,8638,8743,9636,10379,10561,10964,11274,23424,23586,54625,54739,55008,64108,64135,85441,87178,91543,94240,129607,219285,4938,54809,83666,85363	SERPING1,GCH1,IFI27,IFI35,IFIT2,IFIT1,IFIT3,CXCL10,IRF7,MT2A,MX1,MX2,OAS2,PLSCR1,PML,EIF2AK2,TRIM21,STAT1,STAT2,TNFAIP6,OASL,TNFSF10,ISG15,IRF9,IFI44,IFI44L,USP18,TDRD7,RIGI,PARP14,XAF1,HERC6,RTP4,IFIH1,HELZ2,PNPT1,RSAD2,EPSTI1,CMPK2,SAMD9L,OAS1,SAMD9,PARP9,TRIM5	44/-
1_Member	Hallmark Gene Sets	M5913	HALLMARK INTERFERON GAMMA RESPONSE	-54.3465	-50.0021	710,2643,3429,3430,3433,3434,3437,3627,3665,4502,4599,4600,4939,5359,5371,5610,6737,6772,6773,7130,8638,8743,9636,10379,10561,10964,11274,23424,23586,54625,54739,55008,64108,64135,85441,87178,91543,94240,129607,219285	SERPING1,GCH1,IFI27,IFI35,IFIT2,IFIT1,IFIT3,CXCL10,IRF7,MT2A,MX1,MX2,OAS2,PLSCR1,PML,EIF2AK2,TRIM21,STAT1,STAT2,TNFAIP6,OASL,TNFSF10,ISG15,IRF9,IFI44,IFI44L,USP18,TDRD7,RIGI,PARP14,XAF1,HERC6,RTP4,IFIH1,HELZ2,PNPT1,RSAD2,EPSTI1,CMPK2,SAMD9L	40/191
1_Member	Hallmark Gene Sets	M5911	HALLMARK INTERFERON ALPHA RESPONSE	-50.9841	-46.9407	3429,3430,3433,3437,3627,3665,4599,4938,5359,5610,6737,6773,8638,9636,10379,10561,10964,11274,23424,54625,54809,55008,64108,64135,83666,85363,85441,87178,91543,94240,129607,219285	IFI27,IFI35,IFIT2,IFIT3,CXCL10,IRF7,MX1,OAS1,PLSCR1,EIF2AK2,TRIM21,STAT2,OASL,ISG15,IRF9,IFI44,IFI44L,USP18,TDRD7,PARP14,SAMD9,HERC6,RTP4,IFIH1,PARP9,TRIM5,HELZ2,PNPT1,RSAD2,EPSTI1,CMPK2,SAMD9L	32/93
2_Summary	GO Biological Processes	GO:0051607	defense response to virus	-49.5051	-45.6378	2633,3428,3429,3433,3434,3437,3451,3627,3665,4599,4600,4938,4939,5371,5610,6737,6772,6773,7098,7124,8638,9447,9636,10379,10964,11274,23586,24138,51191,64135,83666,85363,91543,115362,3430,4502,54739,79097,6351,3598,8357,9180	GBP1,IFI16,IFI27,IFIT2,IFIT1,IFIT3,IFNA17,CXCL10,IRF7,MX1,MX2,OAS1,OAS2,PML,EIF2AK2,TRIM21,STAT1,STAT2,TLR3,TNF,OASL,AIM2,ISG15,IRF9,IFI44L,USP18,RIGI,IFIT5,HERC5,IFIH1,PARP9,TRIM5,RSAD2,GBP5,IFI35,MT2A,XAF1,TRIM48,CCL4,IL13RA2,H3C10,OSMR	42/-
2_Member	GO Biological Processes	GO:0051607	defense response to virus	-49.5051	-45.6378	2633,3428,3429,3433,3434,3437,3451,3627,3665,4599,4600,4938,4939,5371,5610,6737,6772,6773,7098,7124,8638,9447,9636,10379,10964,11274,23586,24138,51191,64135,83666,85363,91543,115362	GBP1,IFI16,IFI27,IFIT2,IFIT1,IFIT3,IFNA17,CXCL10,IRF7,MX1,MX2,OAS1,OAS2,PML,EIF2AK2,TRIM21,STAT1,STAT2,TLR3,TNF,OASL,AIM2,ISG15,IRF9,IFI44L,USP18,RIGI,IFIT5,HERC5,IFIH1,PARP9,TRIM5,RSAD2,GBP5	34/282
2_Member	Reactome Gene Sets	R-HSA-913531	Interferon Signaling	-47.2662	-43.5238	2633,3429,3430,3433,3434,3437,3451,3665,4502,4599,4600,4938,4939,5371,5610,6737,6772,6773,8638,9636,10379,10964,11274,23586,24138,51191,54739,64135,79097,85363,91543,115362	GBP1,IFI27,IFI35,IFIT2,IFIT1,IFIT3,IFNA17,IRF7,MT2A,MX1,MX2,OAS1,OAS2,PML,EIF2AK2,TRIM21,STAT1,STAT2,OASL,ISG15,IRF9,IFI44L,USP18,RIGI,IFIT5,HERC5,XAF1,IFIH1,TRIM48,TRIM5,RSAD2,GBP5	32/248
2_Member	GO Biological Processes	GO:0009615	response to virus	-46.5402	-42.9739	2633,3428,3429,3433,3434,3437,3451,3627,3665,4599,4600,4938,4939,5371,5610,6351,6737,6772,6773,7098,7124,8638,9447,9636,10379,10964,11274,23586,24138,51191,64135,83666,85363,91543,115362	GBP1,IFI16,IFI27,IFIT2,IFIT1,IFIT3,IFNA17,CXCL10,IRF7,MX1,MX2,OAS1,OAS2,PML,EIF2AK2,CCL4,TRIM21,STAT1,STAT2,TLR3,TNF,OASL,AIM2,ISG15,IRF9,IFI44L,USP18,RIGI,IFIT5,HERC5,IFIH1,PARP9,TRIM5,RSAD2,GBP5	35/388
2_Member	Reactome Gene Sets	R-HSA-1280215	Cytokine Signaling in Immune system	-40.2885	-36.8983	2633,3429,3430,3433,3434,3437,3451,3598,3627,3665,4502,4599,4600,4938,4939,5371,5610,6351,6737,6772,6773,8357,8638,9180,9636,10379,10964,11274,23586,24138,51191,54739,64135,79097,85363,91543,115362	GBP1,IFI27,IFI35,IFIT2,IFIT1,IFIT3,IFNA17,IL13RA2,CXCL10,IRF7,MT2A,MX1,MX2,OAS1,OAS2,PML,EIF2AK2,CCL4,TRIM21,STAT1,STAT2,H3C10,OASL,OSMR,ISG15,IRF9,IFI44L,USP18,RIGI,IFIT5,HERC5,XAF1,IFIH1,TRIM48,TRIM5,RSAD2,GBP5	37/724
2_Member	Reactome Gene Sets	R-HSA-909733	Interferon alpha/beta signaling	-38.6114	-35.3462	3429,3430,3433,3434,3437,3451,3665,4599,4600,4938,4939,5610,6772,6773,8638,9636,10379,11274,24138,54739,91543	IFI27,IFI35,IFIT2,IFIT1,IFIT3,IFNA17,IRF7,MX1,MX2,OAS1,OAS2,EIF2AK2,STAT1,STAT2,OASL,ISG15,IRF9,USP18,IFIT5,XAF1,RSAD2	21/70
2_Member	GO Biological Processes	GO:0048525	negative regulation of viral process	-22.8494	-19.8852	3428,3434,4599,4938,4939,5610,6737,6772,7124,8638,9636,24138,64135,91543	IFI16,IFIT1,MX1,OAS1,OAS2,EIF2AK2,TRIM21,STAT1,TNF,OASL,ISG15,IFIT5,IFIH1,RSAD2	14/69
2_Member	GO Biological Processes	GO:0140374	antiviral innate immune response	-22.5655	-19.6191	3433,3434,3437,3627,4599,4938,4939,5610,6737,7124,8638,11274,23586,64135	IFIT2,IFIT1,IFIT3,CXCL10,MX1,OAS1,OAS2,EIF2AK2,TRIM21,TNF,OASL,USP18,RIGI,IFIH1	14/72
2_Member	GO Biological Processes	GO:0045071	negative regulation of viral genome replication	-21.3094	-18.38	3428,3434,4599,4938,4939,5610,7124,8638,9636,24138,64135,91543	IFI16,IFIT1,MX1,OAS1,OAS2,EIF2AK2,TNF,OASL,ISG15,IFIT5,IFIH1,RSAD2	12/44
2_Member	GO Biological Processes	GO:0050792	regulation of viral process	-20.6172	-17.7041	3428,3434,4599,4938,4939,5610,6737,6772,7124,8638,9636,24138,64135,85363,91543	IFI16,IFIT1,MX1,OAS1,OAS2,EIF2AK2,TRIM21,STAT1,TNF,OASL,ISG15,IFIT5,IFIH1,TRIM5,RSAD2	15/129
2_Member	GO Biological Processes	GO:1903900	regulation of viral life cycle	-20.166	-17.284	3428,3434,4599,4938,4939,5610,6737,7124,8638,9636,24138,64135,85363,91543	IFI16,IFIT1,MX1,OAS1,OAS2,EIF2AK2,TRIM21,TNF,OASL,ISG15,IFIT5,IFIH1,TRIM5,RSAD2	14/104
2_Member	GO Biological Processes	GO:0045069	regulation of viral genome replication	-18.47	-15.6938	3428,3434,4599,4938,4939,5610,7124,8638,9636,24138,64135,91543	IFI16,IFIT1,MX1,OAS1,OAS2,EIF2AK2,TNF,OASL,ISG15,IFIT5,IFIH1,RSAD2	12/72
2_Member	Reactome Gene Sets	R-HSA-1169410	Antiviral mechanism by IFN-stimulated genes	-15.0433	-12.4842	3434,4599,4600,4938,4939,5610,6772,8638,9636,11274,23586,51191	IFIT1,MX1,MX2,OAS1,OAS2,EIF2AK2,STAT1,OASL,ISG15,USP18,RIGI,HERC5	12/135
2_Member	Reactome Gene Sets	R-HSA-1169408	ISG15 antiviral mechanism	-12.9513	-10.51	3434,4599,4600,5610,6772,9636,11274,23586,51191	IFIT1,MX1,MX2,EIF2AK2,STAT1,ISG15,USP18,RIGI,HERC5	9/68
3_Summary	GO Biological Processes	GO:0002831	regulation of response to biotic stimulus	-24.1511	-21.1289	3428,3430,3665,4938,5371,5610,6737,6772,6773,7098,7124,8638,9447,9636,10062,11274,23586,51191,54625,64135,83666,84861,85363,91543,115362,2633,3627,5156,6351,9180,4862,4852,7130,4317,26228	IFI16,IFI35,IRF7,OAS1,PML,EIF2AK2,TRIM21,STAT1,STAT2,TLR3,TNF,OASL,AIM2,ISG15,NR1H3,USP18,RIGI,HERC5,PARP14,IFIH1,PARP9,KLHL22,TRIM5,RSAD2,GBP5,GBP1,CXCL10,PDGFRA,CCL4,OSMR,NPAS2,NPY,TNFAIP6,MMP8,STAP1	35/-
3_Member	GO Biological Processes	GO:0002831	regulation of response to biotic stimulus	-24.1511	-21.1289	3428,3430,3665,4938,5371,5610,6737,6772,6773,7098,7124,8638,9447,9636,10062,11274,23586,51191,54625,64135,83666,84861,85363,91543,115362	IFI16,IFI35,IRF7,OAS1,PML,EIF2AK2,TRIM21,STAT1,STAT2,TLR3,TNF,OASL,AIM2,ISG15,NR1H3,USP18,RIGI,HERC5,PARP14,IFIH1,PARP9,KLHL22,TRIM5,RSAD2,GBP5	25/574
3_Member	GO Biological Processes	GO:0045088	regulation of innate immune response	-19.9651	-17.112	3428,3430,3665,4938,5610,6737,6773,7098,7124,8638,9447,9636,10062,11274,23586,54625,64135,83666,85363,91543,115362	IFI16,IFI35,IRF7,OAS1,EIF2AK2,TRIM21,STAT2,TLR3,TNF,OASL,AIM2,ISG15,NR1H3,USP18,RIGI,PARP14,IFIH1,PARP9,TRIM5,RSAD2,GBP5	21/486
3_Member	GO Biological Processes	GO:0032103	positive regulation of response to external stimulus	-16.6568	-13.9559	2633,3428,3430,3627,3665,4938,5156,6351,7098,7124,8638,9180,9447,10062,23586,64135,83666,85363,91543,115362	GBP1,IFI16,IFI35,CXCL10,IRF7,OAS1,PDGFRA,CCL4,TLR3,TNF,OASL,OSMR,AIM2,NR1H3,RIGI,IFIH1,PARP9,TRIM5,RSAD2,GBP5	20/608
3_Member	GO Biological Processes	GO:0031349	positive regulation of defense response	-15.8184	-13.1553	2633,3428,3430,3665,4862,4938,7098,7124,8638,9180,9447,10062,23586,64135,83666,85363,91543,115362	GBP1,IFI16,IFI35,IRF7,NPAS2,OAS1,TLR3,TNF,OASL,OSMR,AIM2,NR1H3,RIGI,IFIH1,PARP9,TRIM5,RSAD2,GBP5	18/486
3_Member	GO Biological Processes	GO:0002833	positive regulation of response to biotic stimulus	-15.1025	-12.5363	3428,3430,3665,4938,7098,7124,8638,9447,10062,23586,64135,83666,84861,85363,91543,115362	IFI16,IFI35,IRF7,OAS1,TLR3,TNF,OASL,AIM2,NR1H3,RIGI,IFIH1,PARP9,KLHL22,TRIM5,RSAD2,GBP5	16/368
3_Member	GO Biological Processes	GO:0045089	positive regulation of innate immune response	-14.2949	-11.7498	3428,3430,3665,4938,7098,7124,8638,9447,10062,23586,64135,83666,85363,91543,115362	IFI16,IFI35,IRF7,OAS1,TLR3,TNF,OASL,AIM2,NR1H3,RIGI,IFIH1,PARP9,TRIM5,RSAD2,GBP5	15/337
3_Member	GO Biological Processes	GO:0050778	positive regulation of immune response	-10.918	-8.61891	3428,3430,3665,4938,7098,7124,8638,9447,10062,23586,64135,83666,84861,85363,91543,115362	IFI16,IFI35,IRF7,OAS1,TLR3,TNF,OASL,AIM2,NR1H3,RIGI,IFIH1,PARP9,KLHL22,TRIM5,RSAD2,GBP5	16/690
3_Member	GO Biological Processes	GO:0050727	regulation of inflammatory response	-9.08692	-6.90089	2633,3428,3430,4852,7098,7124,7130,9180,9447,10062,11274,115362	GBP1,IFI16,IFI35,NPY,TLR3,TNF,TNFAIP6,OSMR,AIM2,NR1H3,USP18,GBP5	12/431
3_Member	GO Biological Processes	GO:0062207	regulation of pattern recognition receptor signaling pathway	-8.9436	-6.76947	3428,3430,3665,5610,7098,8638,10062,91543,115362	IFI16,IFI35,IRF7,EIF2AK2,TLR3,OASL,NR1H3,RSAD2,GBP5	9/187
3_Member	GO Biological Processes	GO:0050729	positive regulation of inflammatory response	-6.72684	-4.74417	2633,3430,4317,7098,7124,9180,9447,26228,115362	GBP1,IFI35,MMP8,TLR3,TNF,OSMR,AIM2,STAP1,GBP5	9/171
3_Member	GO Biological Processes	GO:0039531	regulation of cytoplasmic pattern recognition receptor signaling pathway	-6.00821	-4.09839	3428,5610,7098,8638,91543,115362	IFI16,EIF2AK2,TLR3,OASL,RSAD2,GBP5	6/129
3_Member	GO Biological Processes	GO:0062208	positive regulation of pattern recognition receptor signaling pathway	-5.68456	-3.80555	3430,8638,10062,91543,115362	IFI35,OASL,NR1H3,RSAD2,GBP5	5/81
3_Member	GO Biological Processes	GO:0032651	regulation of interleukin-1 beta production	-5.08868	-3.2535	3428,5371,7124,9447,115362	IFI16,PML,TNF,AIM2,GBP5	5/107
3_Member	GO Biological Processes	GO:0032731	positive regulation of interleukin-1 beta production	-4.70917	-2.92588	3428,7124,9447,115362	IFI16,TNF,AIM2,GBP5	4/62
3_Member	GO Biological Processes	GO:0032732	positive regulation of interleukin-1 production	-4.42801	-2.66682	3428,7124,9447,115362	IFI16,TNF,AIM2,GBP5	4/73
4_Summary	KEGG Pathway	hsa05164	Influenza A	-23.0626	-20.0607	3451,3627,3665,4599,4600,4938,4939,5371,5610,6772,6773,7098,7124,10379,23586,64135,91543,3434,10062,2633,3428,3429,3598,4502,6351,8638,9180,9447,87178,115362,9636,54739,84861,6737,51191,85363,2746,8335,8743,54625,83666	IFNA17,CXCL10,IRF7,MX1,MX2,OAS1,OAS2,PML,EIF2AK2,STAT1,STAT2,TLR3,TNF,IRF9,RIGI,IFIH1,RSAD2,IFIT1,NR1H3,GBP1,IFI16,IFI27,IL13RA2,MT2A,CCL4,OASL,OSMR,AIM2,PNPT1,GBP5,ISG15,XAF1,KLHL22,TRIM21,HERC5,TRIM5,GLUD1,H2AC4,TNFSF10,PARP14,PARP9	41/-
4_Member	KEGG Pathway	hsa05164	Influenza A	-23.0626	-20.0607	3451,3627,3665,4599,4600,4938,4939,5371,5610,6772,6773,7098,7124,10379,23586,64135,91543	IFNA17,CXCL10,IRF7,MX1,MX2,OAS1,OAS2,PML,EIF2AK2,STAT1,STAT2,TLR3,TNF,IRF9,RIGI,IFIH1,RSAD2	17/153
4_Member	KEGG Pathway	hsa05160	Hepatitis C	-23.0126	-20.0299	3434,3451,3627,3665,4599,4600,4938,4939,5610,6772,6773,7098,7124,10062,10379,23586,91543	IFIT1,IFNA17,CXCL10,IRF7,MX1,MX2,OAS1,OAS2,EIF2AK2,STAT1,STAT2,TLR3,TNF,NR1H3,IRF9,RIGI,RSAD2	17/154
4_Member	GO Biological Processes	GO:0071345	cellular response to cytokine stimulus	-19.9907	-17.1234	2633,3428,3429,3434,3451,3598,3627,3665,4502,4599,4938,4939,5371,6351,6772,6773,7098,7124,8638,9180,9447,64135,87178,115362	GBP1,IFI16,IFI27,IFIT1,IFNA17,IL13RA2,CXCL10,IRF7,MT2A,MX1,OAS1,OAS2,PML,CCL4,STAT1,STAT2,TLR3,TNF,OASL,OSMR,AIM2,IFIH1,PNPT1,GBP5	24/748
4_Member	GO Biological Processes	GO:0034340	response to type I interferon	-19.0457	-16.2453	3429,3434,3451,3665,4599,4938,4939,6772,6773,8638,9636,64135	IFI27,IFIT1,IFNA17,IRF7,MX1,OAS1,OAS2,STAT1,STAT2,OASL,ISG15,IFIH1	12/65
4_Member	WikiPathways	WP4868	Type I interferon induction and signaling during SARS CoV 2 infection	-18.9704	-16.1823	3665,4938,4939,5610,6772,6773,7098,10379,23586,64135	IRF7,OAS1,OAS2,EIF2AK2,STAT1,STAT2,TLR3,IRF9,RIGI,IFIH1	10/29
4_Member	KEGG Pathway	hsa05171	Coronavirus disease - COVID-19	-17.1759	-14.465	3451,3627,4599,4600,4938,4939,5610,6772,6773,7098,7124,9636,10379,23586,64135	IFNA17,CXCL10,MX1,MX2,OAS1,OAS2,EIF2AK2,STAT1,STAT2,TLR3,TNF,ISG15,IRF9,RIGI,IFIH1	15/216
4_Member	GO Biological Processes	GO:0071357	cellular response to type I interferon	-15.6604	-13.0273	3429,3434,3451,3665,4938,4939,6772,6773,8638,64135	IFI27,IFIT1,IFNA17,IRF7,OAS1,OAS2,STAT1,STAT2,OASL,IFIH1	10/57
4_Member	KEGG Pathway	hsa05168	Herpes simplex virus 1 infection	-15.632	-13.02	3451,3665,4938,4939,5371,5610,6772,6773,7098,7124,10379,23586,64135	IFNA17,IRF7,OAS1,OAS2,PML,EIF2AK2,STAT1,STAT2,TLR3,TNF,IRF9,RIGI,IFIH1	13/164
4_Member	KEGG Pathway	hsa05162	Measles	-15.1631	-12.5895	3451,3665,4599,4600,4938,4939,5610,6772,6773,10379,23586,64135	IFNA17,IRF7,MX1,MX2,OAS1,OAS2,EIF2AK2,STAT1,STAT2,IRF9,RIGI,IFIH1	12/132
4_Member	GO Biological Processes	GO:0019221	cytokine-mediated signaling pathway	-14.4522	-11.9002	3429,3451,3598,3627,3665,4599,4938,4939,6351,6772,6773,7124,8638,9180,9447,64135	IFI27,IFNA17,IL13RA2,CXCL10,IRF7,MX1,OAS1,OAS2,CCL4,STAT1,STAT2,TNF,OASL,OSMR,AIM2,IFIH1	16/405
4_Member	WikiPathways	WP4880	Host pathogen interaction of human coronaviruses interferon induction	-14.0627	-11.5245	4938,4939,5610,6772,6773,10379,23586,64135	OAS1,OAS2,EIF2AK2,STAT1,STAT2,IRF9,RIGI,IFIH1	8/31
4_Member	GO Biological Processes	GO:0060337	type I interferon-mediated signaling pathway	-13.7543	-11.2228	3429,3451,3665,4938,4939,6772,6773,8638,64135	IFI27,IFNA17,IRF7,OAS1,OAS2,STAT1,STAT2,OASL,IFIH1	9/56
4_Member	GO Biological Processes	GO:0032481	positive regulation of type I interferon production	-13.6164	-11.0949	3665,4938,4939,6772,7098,9636,23586,54739,64135,84861	IRF7,OAS1,OAS2,STAT1,TLR3,ISG15,RIGI,XAF1,IFIH1,KLHL22	10/89
4_Member	KEGG Pathway	hsa04621	NOD-like receptor signaling pathway	-13.6132	-11.0949	2633,3428,3451,3665,4938,4939,6772,6773,7124,9447,10379,115362	GBP1,IFI16,IFNA17,IRF7,OAS1,OAS2,STAT1,STAT2,TNF,AIM2,IRF9,GBP5	12/177
4_Member	WikiPathways	WP4630	Measles virus infection	-13.563	-11.0624	3451,3665,4599,4938,4939,5610,6772,6773,10379,23586,64135	IFNA17,IRF7,MX1,OAS1,OAS2,EIF2AK2,STAT1,STAT2,IRF9,RIGI,IFIH1	11/130
4_Member	GO Biological Processes	GO:0032479	regulation of type I interferon production	-13.4888	-11.0018	3665,4938,4939,6737,6772,7098,9636,23586,54739,64135,84861	IRF7,OAS1,OAS2,TRIM21,STAT1,TLR3,ISG15,RIGI,XAF1,IFIH1,KLHL22	11/132
4_Member	KEGG Pathway	hsa05169	Epstein-Barr virus infection	-13.2705	-10.7963	3451,3627,3665,4938,4939,5610,6772,6773,7124,9636,10379,23586	IFNA17,CXCL10,IRF7,OAS1,OAS2,EIF2AK2,STAT1,STAT2,TNF,ISG15,IRF9,RIGI	12/189
4_Member	GO Biological Processes	GO:0001819	positive regulation of cytokine production	-12.9837	-10.5369	3428,3665,4938,4939,5610,6772,7098,7124,9447,9636,23586,54739,64135,84861,91543,115362	IFI16,IRF7,OAS1,OAS2,EIF2AK2,STAT1,TLR3,TNF,AIM2,ISG15,RIGI,XAF1,IFIH1,KLHL22,RSAD2,GBP5	16/504
4_Member	GO Biological Processes	GO:0140888	interferon-mediated signaling pathway	-12.6611	-10.2305	3429,3451,3665,4938,4939,6772,6773,8638,64135	IFI27,IFNA17,IRF7,OAS1,OAS2,STAT1,STAT2,OASL,IFIH1	9/73
4_Member	WikiPathways	WP4912	SARS coronavirus and innate immunity	-11.8954	-9.51477	3451,6772,6773,7098,10379,23586,64135	IFNA17,STAT1,STAT2,TLR3,IRF9,RIGI,IFIH1	7/31
4_Member	Reactome Gene Sets	R-HSA-9833110	RSV-host interactions	-11.597	-9.23226	3451,4939,5610,6773,7098,9636,23586,51191,64135	IFNA17,OAS2,EIF2AK2,STAT2,TLR3,ISG15,RIGI,HERC5,IFIH1	9/95
4_Member	GO Biological Processes	GO:0032728	positive regulation of interferon-beta production	-11.0525	-8.74552	3665,4938,4939,7098,9636,23586,64135	IRF7,OAS1,OAS2,TLR3,ISG15,RIGI,IFIH1	7/40
4_Member	Reactome Gene Sets	R-HSA-9820952	Respiratory Syncytial Virus Infection Pathway	-10.8027	-8.51143	3451,4939,5610,6773,7098,9636,23586,51191,64135	IFNA17,OAS2,EIF2AK2,STAT2,TLR3,ISG15,RIGI,HERC5,IFIH1	9/116
4_Member	GO Biological Processes	GO:0032648	regulation of interferon-beta production	-9.70134	-7.4808	3665,4938,4939,7098,9636,23586,64135	IRF7,OAS1,OAS2,TLR3,ISG15,RIGI,IFIH1	7/61
4_Member	GO Biological Processes	GO:0071360	cellular response to exogenous dsRNA	-9.55947	-7.34541	3434,4938,7098,23586,64135	IFIT1,OAS1,TLR3,RIGI,IFIH1	5/15
4_Member	GO Biological Processes	GO:0002218	activation of innate immune response	-9.48905	-7.2782	3428,3665,4938,7098,7124,9447,23586,64135,85363,115362	IFI16,IRF7,OAS1,TLR3,TNF,AIM2,RIGI,IFIH1,TRIM5,GBP5	10/229
4_Member	KEGG Pathway	hsa05165	Human papillomavirus infection	-9.34862	-7.14411	3451,4599,4600,5610,6772,6773,7098,7124,8638,9636,10379	IFNA17,MX1,MX2,EIF2AK2,STAT1,STAT2,TLR3,TNF,OASL,ISG15,IRF9	11/317
4_Member	GO Biological Processes	GO:0071359	cellular response to dsRNA	-8.73359	-6.57672	3434,4938,7098,23586,64135	IFIT1,OAS1,TLR3,RIGI,IFIH1	5/21
4_Member	GO Biological Processes	GO:0043330	response to exogenous dsRNA	-8.72029	-6.56623	3434,3451,4938,7098,23586,64135	IFIT1,IFNA17,OAS1,TLR3,RIGI,IFIH1	6/46
4_Member	KEGG Pathway	hsa04217	Necroptosis	-8.51803	-6.38848	2746,3451,5610,6772,6773,7098,7124,8335,8743,10379	GLUD1,IFNA17,EIF2AK2,STAT1,STAT2,TLR3,TNF,H2AC4,TNFSF10,IRF9	10/146
4_Member	WikiPathways	WP4666	Hepatitis B infection	-8.41042	-6.29134	3451,3665,6772,6773,7098,7124,23586,64135	IFNA17,IRF7,STAT1,STAT2,TLR3,TNF,RIGI,IFIH1	8/147
4_Member	GO Biological Processes	GO:0043331	response to dsRNA	-8.28668	-6.17017	3434,3451,4938,7098,23586,64135	IFIT1,IFNA17,OAS1,TLR3,RIGI,IFIH1	6/54
4_Member	GO Biological Processes	GO:0032727	positive regulation of interferon-alpha production	-8.2283	-6.11435	3665,6772,7098,23586,64135	IRF7,STAT1,TLR3,RIGI,IFIH1	5/26
4_Member	KEGG Pathway	hsa05161	Hepatitis B	-8.18491	-6.07605	3451,3665,6772,6773,7098,7124,23586,64135	IFNA17,IRF7,STAT1,STAT2,TLR3,TNF,RIGI,IFIH1	8/157
4_Member	WikiPathways	WP5187	mRNA vaccine activation of dendritic cell and induction of IFN 1	-8.09025	-5.99871	3665,7098,23586,64135	IRF7,TLR3,RIGI,IFIH1	4/10
4_Member	GO Biological Processes	GO:0032647	regulation of interferon-alpha production	-7.74749	-5.67344	3665,6772,7098,23586,64135	IRF7,STAT1,TLR3,RIGI,IFIH1	5/32
4_Member	Reactome Gene Sets	R-HSA-9705671	SARS-CoV-2 activates/modulates innate and adaptive immune responses	-7.74599	-5.67344	3451,3665,6772,6773,9636,23586,64135	IFNA17,IRF7,STAT1,STAT2,ISG15,RIGI,IFIH1	7/115
4_Member	Reactome Gene Sets	R-HSA-9833109	Evasion by RSV of host interferon responses	-7.67698	-5.60675	3451,5610,6773,23586,64135	IFNA17,EIF2AK2,STAT2,RIGI,IFIH1	5/33
4_Member	Reactome Gene Sets	R-HSA-9694516	SARS-CoV-2 Infection	-7.44349	-5.39357	3451,3665,6772,6773,9636,23586,54625,64135,83666	IFNA17,IRF7,STAT1,STAT2,ISG15,RIGI,PARP14,IFIH1,PARP9	9/278
4_Member	GO Biological Processes	GO:0009597	detection of virus	-7.19297	-5.17696	7098,23586,64135	TLR3,RIGI,IFIH1	3/4
4_Member	GO Biological Processes	GO:0002253	activation of immune response	-6.83611	-4.84002	3428,3665,4938,7098,7124,9447,23586,64135,85363,115362	IFI16,IRF7,OAS1,TLR3,TNF,AIM2,RIGI,IFIH1,TRIM5,GBP5	10/435
4_Member	GO Biological Processes	GO:0034344	regulation of type III interferon production	-6.79582	-4.80554	7098,23586,64135	TLR3,RIGI,IFIH1	3/5
4_Member	GO Biological Processes	GO:0030522	intracellular receptor signaling pathway	-6.54057	-4.57458	3665,4938,5371,7098,7124,10062,23586,64135	IRF7,OAS1,PML,TLR3,TNF,NR1H3,RIGI,IFIH1	8/256
4_Member	Reactome Gene Sets	R-HSA-9705683	SARS-CoV-2-host interactions	-6.33002	-4.3853	3451,3665,6772,6773,9636,23586,64135	IFNA17,IRF7,STAT1,STAT2,ISG15,RIGI,IFIH1	7/185
4_Member	KEGG Pathway	hsa05167	Kaposi sarcoma-associated herpesvirus infection	-6.33002	-4.3853	3451,3665,5610,6772,6773,7098,10379	IFNA17,IRF7,EIF2AK2,STAT1,STAT2,TLR3,IRF9	7/185
4_Member	Reactome Gene Sets	R-HSA-9679506	SARS-CoV Infections	-6.25589	-4.31974	3451,3665,6772,6773,9636,23586,54625,64135,83666	IFNA17,IRF7,STAT1,STAT2,ISG15,RIGI,PARP14,IFIH1,PARP9	9/384
4_Member	GO Biological Processes	GO:0002221	pattern recognition receptor signaling pathway	-6.2213	-4.29021	3665,4938,7098,7124,9447,23586,64135	IRF7,OAS1,TLR3,TNF,AIM2,RIGI,IFIH1	7/192
4_Member	Reactome Gene Sets	R-HSA-933541	TRAF6 mediated IRF7 activation	-6.05259	-4.13795	3451,3665,23586,64135	IFNA17,IRF7,RIGI,IFIH1	4/29
4_Member	GO Biological Processes	GO:0002758	innate immune response-activating signaling pathway	-6.0161	-4.10468	3665,4938,7098,7124,9447,23586,64135	IRF7,OAS1,TLR3,TNF,AIM2,RIGI,IFIH1	7/206
4_Member	GO Biological Processes	GO:0002753	cytoplasmic pattern recognition receptor signaling pathway	-5.96905	-4.06082	3665,4938,7098,7124,23586,64135	IRF7,OAS1,TLR3,TNF,RIGI,IFIH1	6/131
4_Member	WikiPathways	WP5038	Mitochondrial immune response to SARS CoV 2	-5.81966	-3.92551	3665,7098,23586,64135	IRF7,TLR3,RIGI,IFIH1	4/33
4_Member	GO Biological Processes	GO:0098586	cellular response to virus	-5.68456	-3.80555	3451,3627,4938,7098,64135	IFNA17,CXCL10,OAS1,TLR3,IFIH1	5/81
4_Member	Reactome Gene Sets	R-HSA-918233	TRAF3-dependent IRF activation pathway	-5.24187	-3.39302	3665,23586,64135	IRF7,RIGI,IFIH1	3/14
4_Member	GO Biological Processes	GO:0032760	positive regulation of tumor necrosis factor production	-5.10862	-3.26938	4938,4939,7098,23586,64135	OAS1,OAS2,TLR3,RIGI,IFIH1	5/106
4_Member	WikiPathways	WP4705	Pathways of nucleic acid metabolism and innate immune sensing	-5.05637	-3.22652	4938,23586,64135	OAS1,RIGI,IFIH1	3/16
4_Member	GO Biological Processes	GO:1903557	positive regulation of tumor necrosis factor superfamily cytokine production	-5.03005	-3.20285	4938,4939,7098,23586,64135	OAS1,OAS2,TLR3,RIGI,IFIH1	5/110
5_Summary	Reactome Gene Sets	R-HSA-877300	Interferon gamma signaling	-19.7027	-16.8635	2633,3665,4502,4938,4939,5371,6737,6772,8638,10379,79097,85363,115362,4599,23586	GBP1,IRF7,MT2A,OAS1,OAS2,PML,TRIM21,STAT1,OASL,IRF9,TRIM48,TRIM5,GBP5,MX1,RIGI	15/-
5_Member	Reactome Gene Sets	R-HSA-877300	Interferon gamma signaling	-19.7027	-16.8635	2633,3665,4502,4938,4939,5371,6737,6772,8638,10379,79097,85363,115362	GBP1,IRF7,MT2A,OAS1,OAS2,PML,TRIM21,STAT1,OASL,IRF9,TRIM48,TRIM5,GBP5	13/82
5_Member	GO Biological Processes	GO:0070106	interleukin-27-mediated signaling pathway	-12.2512	-9.84132	4599,4938,4939,6772,8638	MX1,OAS1,OAS2,STAT1,OASL	5/6
5_Member	Reactome Gene Sets	R-HSA-8983711	OAS antiviral response	-8.5657	-6.43083	4938,4939,8638,23586	OAS1,OAS2,OASL,RIGI	4/8
6_Summary	WikiPathways	WP619	Type II interferon signaling	-15.767	-13.1128	2633,3433,3627,4938,5610,6772,6773,9636,10379,3430,3434,3437,4599,4939,7124,10964,91543,9180,3451,3598,5156,11274	GBP1,IFIT2,CXCL10,OAS1,EIF2AK2,STAT1,STAT2,ISG15,IRF9,IFI35,IFIT1,IFIT3,MX1,OAS2,TNF,IFI44L,RSAD2,OSMR,IFNA17,IL13RA2,PDGFRA,USP18	22/-
6_Member	WikiPathways	WP619	Type II interferon signaling	-15.767	-13.1128	2633,3433,3627,4938,5610,6772,6773,9636,10379	GBP1,IFIT2,CXCL10,OAS1,EIF2AK2,STAT1,STAT2,ISG15,IRF9	9/35
6_Member	WikiPathways	WP4197	Immune response to tuberculosis	-15.6426	-13.0224	3430,3434,3437,4599,4938,6772,6773,10379	IFI35,IFIT1,IFIT3,MX1,OAS1,STAT1,STAT2,IRF9	8/21
6_Member	WikiPathways	WP4341	Non genomic actions of 1 25 dihydroxyvitamin D3	-9.09712	-6.90806	4939,6772,6773,7124,9636,10964,91543	OAS2,STAT1,STAT2,TNF,ISG15,IFI44L,RSAD2	7/74
6_Member	CORUM	CORUM:60	Interferon-stimulated gene factor 3 transcription complex ISGF3	-7.79424	-5.71229	6772,6773,10379	STAT1,STAT2,IRF9	3/3
6_Member	Hallmark Gene Sets	M5897	HALLMARK IL6 JAK STAT3 SIGNALING	-7.08456	-5.07663	3627,6772,6773,7124,9180,10379	CXCL10,STAT1,STAT2,TNF,OSMR,IRF9	6/85
6_Member	KEGG Pathway	hsa04630	JAK-STAT signaling pathway	-6.70278	-4.72387	3451,3598,5156,6772,6773,9180,10379	IFNA17,IL13RA2,PDGFRA,STAT1,STAT2,OSMR,IRF9	7/163
6_Member	Reactome Gene Sets	R-HSA-912694	Regulation of IFNA/IFNB signaling	-6.25113	-4.31667	3451,6772,6773,11274	IFNA17,STAT1,STAT2,USP18	4/26
6_Member	WikiPathways	WP2113	Type III interferon signaling	-5.72061	-3.83712	6772,6773,10379	STAT1,STAT2,IRF9	3/10
6_Member	WikiPathways	WP4558	Interferon mediated signaling	-5.66393	-3.78789	3451,6772,6773,10379	IFNA17,STAT1,STAT2,IRF9	4/36
6_Member	Canonical Pathways	M36	PID IL27 PATHWAY	-4.44997	-2.68536	6772,6773,7124	STAT1,STAT2,TNF	3/25
7_Summary	WikiPathways	WP5039	SARS CoV 2 innate immunity evasion and cell specific immune response	-13.2656	-10.7963	3433,3627,3665,4599,6351,6772,6773,7124,23586,3429,3434,4939,10379,10964,64135,3451,7098,9636,9447,3428,2643,3624,6515,7130	IFIT2,CXCL10,IRF7,MX1,CCL4,STAT1,STAT2,TNF,RIGI,IFI27,IFIT1,OAS2,IRF9,IFI44L,IFIH1,IFNA17,TLR3,ISG15,AIM2,IFI16,GCH1,INHBA,SLC2A3,TNFAIP6	24/-
7_Member	WikiPathways	WP5039	SARS CoV 2 innate immunity evasion and cell specific immune response	-13.2656	-10.7963	3433,3627,3665,4599,6351,6772,6773,7124,23586	IFIT2,CXCL10,IRF7,MX1,CCL4,STAT1,STAT2,TNF,RIGI	9/63
7_Member	WikiPathways	WP5115	Network map of SARS CoV 2 signaling	-11.9283	-9.54295	3429,3434,3627,4599,4939,6351,6772,7124,10379,10964,23586,64135	IFI27,IFIT1,CXCL10,MX1,OAS2,CCL4,STAT1,TNF,IRF9,IFI44L,RIGI,IFIH1	12/245
7_Member	KEGG Pathway	hsa04620	Toll-like receptor signaling pathway	-11.313	-8.99396	3451,3627,3665,6351,6772,6773,7098,7124,10379	IFNA17,CXCL10,IRF7,CCL4,STAT1,STAT2,TLR3,TNF,IRF9	9/102
7_Member	KEGG Pathway	hsa04622	RIG-I-like receptor signaling pathway	-9.315	-7.11362	3451,3627,3665,7124,9636,23586,64135	IFNA17,CXCL10,IRF7,TNF,ISG15,RIGI,IFIH1	7/69
7_Member	WikiPathways	WP4655	Cytosolic DNA sensing pathway	-9.22589	-7.03071	3451,3627,3665,6351,9447,9636,23586	IFNA17,CXCL10,IRF7,CCL4,AIM2,ISG15,RIGI	7/71
7_Member	KEGG Pathway	hsa04623	Cytosolic DNA-sensing pathway	-8.85548	-6.69293	3428,3451,3627,3665,6351,9447,23586	IFI16,IFNA17,CXCL10,IRF7,CCL4,AIM2,RIGI	7/80
7_Member	WikiPathways	WP75	Toll like receptor signaling	-8.42526	-6.30358	3451,3627,3665,6351,6772,7098,7124	IFNA17,CXCL10,IRF7,CCL4,STAT1,TLR3,TNF	7/92
7_Member	WikiPathways	WP3865	Novel intracellular components of RIG I like receptor pathway	-8.14157	-6.04117	3627,3665,7124,9636,23586,64135	CXCL10,IRF7,TNF,ISG15,RIGI,IFIH1	6/57
7_Member	Hallmark Gene Sets	M5890	HALLMARK TNFA SIGNALING VIA NFKB	-7.31404	-5.27927	2643,3433,3624,3627,6351,6515,7124,7130,23586,64135	GCH1,IFIT2,INHBA,CXCL10,CCL4,SLC2A3,TNF,TNFAIP6,RIGI,IFIH1	10/195
7_Member	WikiPathways	WP5088	Prostaglandin signaling	-4.08116	-2.36105	3627,3665,7124	CXCL10,IRF7,TNF	3/33
8_Summary	Reactome Gene Sets	R-HSA-9909505	Modulation of host responses by IFN-stimulated genes	-11.9421	-9.55192	3429,9636,10561,10964,23586,51191,64135,3451,3665,3434,27122	IFI27,ISG15,IFI44,IFI44L,RIGI,HERC5,IFIH1,IFNA17,IRF7,IFIT1,DKK3	11/-
8_Member	Reactome Gene Sets	R-HSA-9909505	Modulation of host responses by IFN-stimulated genes	-11.9421	-9.55192	3429,9636,10561,10964,23586,51191,64135	IFI27,ISG15,IFI44,IFI44L,RIGI,HERC5,IFIH1	7/17
8_Member	Reactome Gene Sets	R-HSA-168928	DDX58/IFIH1-mediated induction of interferon-alpha/beta	-7.3436	-5.3067	3451,3665,9636,23586,51191,64135	IFNA17,IRF7,ISG15,RIGI,HERC5,IFIH1	6/77
8_Member	Reactome Gene Sets	R-HSA-936440	Negative regulators of DDX58/IFIH1 signaling	-5.81966	-3.92551	9636,23586,51191,64135	ISG15,RIGI,HERC5,IFIH1	4/33
8_Member	WikiPathways	WP5345	1p36 copy number variation syndrome	-3.998	-2.28707	3434,9636,27122,64135	IFIT1,ISG15,DKK3,IFIH1	4/94
9_Summary	GO Biological Processes	GO:0035456	response to interferon-beta	-11.5871	-9.23226	3428,4938,6772,7098,9447,54739,87178,3665,6737	IFI16,OAS1,STAT1,TLR3,AIM2,XAF1,PNPT1,IRF7,TRIM21	9/-
9_Member	GO Biological Processes	GO:0035456	response to interferon-beta	-11.5871	-9.23226	3428,4938,6772,7098,9447,54739,87178	IFI16,OAS1,STAT1,TLR3,AIM2,XAF1,PNPT1	7/34
9_Member	GO Biological Processes	GO:0035458	cellular response to interferon-beta	-10.2043	-7.94976	3428,4938,6772,7098,9447,87178	IFI16,OAS1,STAT1,TLR3,AIM2,PNPT1	6/27
9_Member	Reactome Gene Sets	R-HSA-1834949	Cytosolic sensors of pathogen-associated DNA	-6.26604	-4.32819	3428,3665,6737,7098,9447	IFI16,IRF7,TRIM21,TLR3,AIM2	5/62
10_Summary	GO Biological Processes	GO:0002683	negative regulation of immune system process	-11.3435	-9.01615	2633,3428,3598,4852,4938,6737,6773,7098,7124,7130,9636,10062,11274,54625,84861,3665,4317,11240,23586,26228,64135,83666,5156	GBP1,IFI16,IL13RA2,NPY,OAS1,TRIM21,STAT2,TLR3,TNF,TNFAIP6,ISG15,NR1H3,USP18,PARP14,KLHL22,IRF7,MMP8,PADI2,RIGI,STAP1,IFIH1,PARP9,PDGFRA	23/-
10_Member	GO Biological Processes	GO:0002683	negative regulation of immune system process	-11.3435	-9.01615	2633,3428,3598,4852,4938,6737,6773,7098,7124,7130,9636,10062,11274,54625,84861	GBP1,IFI16,IL13RA2,NPY,OAS1,TRIM21,STAT2,TLR3,TNF,TNFAIP6,ISG15,NR1H3,USP18,PARP14,KLHL22	15/539
10_Member	GO Biological Processes	GO:0060759	regulation of response to cytokine stimulus	-10.8201	-8.52495	3665,4317,4938,6773,9636,10062,11240,11274,23586,26228,54625,64135,83666	IRF7,MMP8,OAS1,STAT2,ISG15,NR1H3,PADI2,USP18,RIGI,STAP1,PARP14,IFIH1,PARP9	13/194
10_Member	GO Biological Processes	GO:0002832	negative regulation of response to biotic stimulus	-10.2353	-7.97727	3428,4938,6737,6773,9636,10062,11274,54625,84861	IFI16,OAS1,TRIM21,STAT2,ISG15,NR1H3,USP18,PARP14,KLHL22	9/134
10_Member	GO Biological Processes	GO:0050777	negative regulation of immune response	-9.89786	-7.66406	3428,4852,4938,6737,6773,9636,10062,11274,54625,84861	IFI16,NPY,OAS1,TRIM21,STAT2,ISG15,NR1H3,USP18,PARP14,KLHL22	10/208
10_Member	GO Biological Processes	GO:0045824	negative regulation of innate immune response	-9.89292	-7.66247	3428,4938,6737,6773,9636,10062,11274,54625	IFI16,OAS1,TRIM21,STAT2,ISG15,NR1H3,USP18,PARP14	8/96
10_Member	GO Biological Processes	GO:0032102	negative regulation of response to external stimulus	-9.29725	-7.09898	3428,4852,4938,5156,6737,6773,7124,7130,9636,10062,11274,54625	IFI16,NPY,OAS1,PDGFRA,TRIM21,STAT2,TNF,TNFAIP6,ISG15,NR1H3,USP18,PARP14	12/413
10_Member	GO Biological Processes	GO:0001959	regulation of cytokine-mediated signaling pathway	-8.69576	-6.54449	3665,4317,4938,6773,9636,10062,11240,11274,26228,54625,83666	IRF7,MMP8,OAS1,STAT2,ISG15,NR1H3,PADI2,USP18,STAP1,PARP14,PARP9	11/184
10_Member	GO Biological Processes	GO:0031348	negative regulation of defense response	-8.52556	-6.39335	3428,4852,4938,6737,6773,7130,9636,10062,11274,54625	IFI16,NPY,OAS1,TRIM21,STAT2,TNFAIP6,ISG15,NR1H3,USP18,PARP14	10/288
10_Member	GO Biological Processes	GO:0001960	negative regulation of cytokine-mediated signaling pathway	-7.43953	-5.3918	4938,6773,9636,10062,11240,11274,26228,54625	OAS1,STAT2,ISG15,NR1H3,PADI2,USP18,STAP1,PARP14	8/100
10_Member	GO Biological Processes	GO:0060761	negative regulation of response to cytokine stimulus	-7.27283	-5.24441	4938,6773,9636,10062,11240,11274,26228,54625	OAS1,STAT2,ISG15,NR1H3,PADI2,USP18,STAP1,PARP14	8/105
10_Member	GO Biological Processes	GO:0060338	regulation of type I interferon-mediated signaling pathway	-7.18444	-5.17046	3665,4938,6773,9636,11274	IRF7,OAS1,STAT2,ISG15,USP18	5/41
10_Member	GO Biological Processes	GO:0060339	negative regulation of type I interferon-mediated signaling pathway	-6.73549	-4.75093	4938,6773,9636,11274	OAS1,STAT2,ISG15,USP18	4/20
11_Summary	WikiPathways	WP5146	Lung pathology of COVID 19	-8.85084	-6.69114	3627,7098,7124,23586,64135,2633,2643,4317,4852,4938,4939,9636,10062,10561,11274,26228,55008,85236,115362,129607,6737,6772,3665,7130,8359,3598,5610,3624,11119	CXCL10,TLR3,TNF,RIGI,IFIH1,GBP1,GCH1,MMP8,NPY,OAS1,OAS2,ISG15,NR1H3,IFI44,USP18,STAP1,HERC6,H2BC12,GBP5,CMPK2,TRIM21,STAT1,IRF7,TNFAIP6,H4C1,IL13RA2,EIF2AK2,INHBA,BTN3A1	29/-
11_Member	WikiPathways	WP5146	Lung pathology of COVID 19	-8.85084	-6.69114	3627,7098,7124,23586,64135	CXCL10,TLR3,TNF,RIGI,IFIH1	5/20
11_Member	GO Biological Processes	GO:0009617	response to bacterium	-8.15636	-6.05002	2633,2643,3627,4317,4852,4938,4939,7098,7124,9636,10062,10561,11274,26228,55008,85236,115362,129607	GBP1,GCH1,CXCL10,MMP8,NPY,OAS1,OAS2,TLR3,TNF,ISG15,NR1H3,IFI44,USP18,STAP1,HERC6,H2BC12,GBP5,CMPK2	18/681
11_Member	GO Biological Processes	GO:0042742	defense response to bacterium	-7.09923	-5.08929	2633,4852,4938,4939,7098,7124,9636,85236,115362	GBP1,NPY,OAS1,OAS2,TLR3,TNF,ISG15,H2BC12,GBP5	9/305
11_Member	GO Biological Processes	GO:0034341	response to type II interferon	-6.3928	-4.44111	2633,6737,6772,7098,7124,115362	GBP1,TRIM21,STAT1,TLR3,TNF,GBP5	6/111
11_Member	GO Biological Processes	GO:0045637	regulation of myeloid cell differentiation	-5.94643	-4.03979	3665,6772,7098,7124,7130,8359,9636	IRF7,STAT1,TLR3,TNF,TNFAIP6,H4C1,ISG15	7/211
11_Member	GO Biological Processes	GO:0071346	cellular response to type II interferon	-5.58067	-3.71195	2633,6772,7098,7124,115362	GBP1,STAT1,TLR3,TNF,GBP5	5/85
11_Member	GO Biological Processes	GO:0034138	toll-like receptor 3 signaling pathway	-5.24187	-3.39302	4938,7098,7124	OAS1,TLR3,TNF	3/14
11_Member	GO Biological Processes	GO:0001816	cytokine production	-4.89445	-3.08282	3598,7098,7124	IL13RA2,TLR3,TNF	3/18
11_Member	GO Biological Processes	GO:0032722	positive regulation of chemokine production	-4.52473	-2.75515	4938,5610,7098,7124	OAS1,EIF2AK2,TLR3,TNF	4/69
11_Member	GO Biological Processes	GO:0140894	endolysosomal toll-like receptor signaling pathway	-4.39751	-2.64083	4938,7098,7124	OAS1,TLR3,TNF	3/26
11_Member	GO Biological Processes	GO:1900017	positive regulation of cytokine production involved in inflammatory response	-4.04184	-2.3242	7098,7124,115362	TLR3,TNF,GBP5	3/34
11_Member	WikiPathways	WP4136	Fibrin complement receptor 3 signaling	-3.76522	-2.07693	3627,7098,7124	CXCL10,TLR3,TNF	3/42
11_Member	GO Biological Processes	GO:0032649	regulation of type II interferon production	-3.54619	-1.89288	3624,7098,7124,9636,11119	INHBA,TLR3,TNF,ISG15,BTN3A1	5/116
11_Member	GO Biological Processes	GO:0032729	positive regulation of type II interferon production	-3.29647	-1.66641	7098,7124,9636,11119	TLR3,TNF,ISG15,BTN3A1	4/74
12_Summary	GO Biological Processes	GO:0002230	positive regulation of defense response to virus by host	-8.1402	-6.04117	5371,6772,9447,23586,83666,51191	PML,STAT1,AIM2,RIGI,PARP9,HERC5	6/-
12_Member	GO Biological Processes	GO:0002230	positive regulation of defense response to virus by host	-8.1402	-6.04117	5371,6772,9447,23586,83666	PML,STAT1,AIM2,RIGI,PARP9	5/27
12_Member	GO Biological Processes	GO:0050688	regulation of defense response to virus	-8.00439	-5.91527	5371,6772,9447,23586,51191,83666	PML,STAT1,AIM2,RIGI,HERC5,PARP9	6/60
12_Member	GO Biological Processes	GO:0050691	regulation of defense response to virus by host	-7.35594	-5.3169	5371,6772,9447,23586,83666	PML,STAT1,AIM2,RIGI,PARP9	5/38
13_Summary	Hallmark Gene Sets	M5932	HALLMARK INFLAMMATORY RESPONSE	-7.25154	-5.22521	2643,3624,3627,3665,5610,7098,7130,8743,9180,64108	GCH1,INHBA,CXCL10,IRF7,EIF2AK2,TLR3,TNFAIP6,TNFSF10,OSMR,RTP4	10/-
13_Member	Hallmark Gene Sets	M5932	HALLMARK INFLAMMATORY RESPONSE	-7.25154	-5.22521	2643,3624,3627,3665,5610,7098,7130,8743,9180,64108	GCH1,INHBA,CXCL10,IRF7,EIF2AK2,TLR3,TNFAIP6,TNFSF10,OSMR,RTP4	10/198
14_Summary	KEGG Pathway	hsa05322	Systemic lupus erythematosus	-6.41608	-4.45957	6737,7124,8335,8357,8359,85236,5371,27161,84290	TRIM21,TNF,H2AC4,H3C10,H4C1,H2BC12,PML,AGO2,CAPNS2	9/-
14_Member	KEGG Pathway	hsa05322	Systemic lupus erythematosus	-6.41608	-4.45957	6737,7124,8335,8357,8359,85236	TRIM21,TNF,H2AC4,H3C10,H4C1,H2BC12	6/110
14_Member	Reactome Gene Sets	R-HSA-9616222	Transcriptional regulation of granulopoiesis	-5.79402	-3.90142	5371,8335,8357,8359,85236	PML,H2AC4,H3C10,H4C1,H2BC12	5/77
14_Member	Reactome Gene Sets	R-HSA-1912408	Pre-NOTCH Transcription and Translation	-5.68456	-3.80555	8335,8357,8359,27161,85236	H2AC4,H3C10,H4C1,AGO2,H2BC12	5/81
14_Member	Reactome Gene Sets	R-HSA-5578749	Transcriptional regulation by small RNAs	-5.43416	-3.56834	8335,8357,8359,27161,85236	H2AC4,H3C10,H4C1,AGO2,H2BC12	5/91
14_Member	Reactome Gene Sets	R-HSA-1912422	Pre-NOTCH Expression and Processing	-5.3197	-3.46385	8335,8357,8359,27161,85236	H2AC4,H3C10,H4C1,AGO2,H2BC12	5/96
14_Member	Reactome Gene Sets	R-HSA-9816359	Maternal to zygotic transition (MZT)	-5.16964	-3.32218	8335,8357,8359,27161,85236	H2AC4,H3C10,H4C1,AGO2,H2BC12	5/103
14_Member	Reactome Gene Sets	R-HSA-73728	RNA Polymerase I Promoter Opening	-5.08342	-3.24958	8335,8357,8359,85236	H2AC4,H3C10,H4C1,H2BC12	4/50
14_Member	Reactome Gene Sets	R-HSA-5334118	DNA methylation	-5.01485	-3.18897	8335,8357,8359,85236	H2AC4,H3C10,H4C1,H2BC12	4/52
14_Member	Reactome Gene Sets	R-HSA-427359	SIRT1 negatively regulates rRNA expression	-4.94901	-3.13095	8335,8357,8359,85236	H2AC4,H3C10,H4C1,H2BC12	4/54
14_Member	Reactome Gene Sets	R-HSA-5625886	Activated PKN1 stimulates transcription of AR (androgen receptor) regulated genes KLK2 and KLK3	-4.94901	-3.13095	8335,8357,8359,85236	H2AC4,H3C10,H4C1,H2BC12	4/54
14_Member	Reactome Gene Sets	R-HSA-68616	Assembly of the ORC complex at the origin of replication	-4.88569	-3.07532	8335,8357,8359,85236	H2AC4,H3C10,H4C1,H2BC12	4/56
14_Member	Reactome Gene Sets	R-HSA-8878171	Transcriptional regulation by RUNX1	-4.87147	-3.06237	5371,8335,8357,8359,27161,85236	PML,H2AC4,H3C10,H4C1,AGO2,H2BC12	6/203
14_Member	Reactome Gene Sets	R-HSA-9843970	Regulation of endogenous retroelements by the Human Silencing Hub (HUSH) complex	-4.85492	-3.04961	8335,8357,8359,85236	H2AC4,H3C10,H4C1,H2BC12	4/57
14_Member	Reactome Gene Sets	R-HSA-211000	Gene Silencing by RNA	-4.84622	-3.04465	8335,8357,8359,27161,85236	H2AC4,H3C10,H4C1,AGO2,H2BC12	5/120
14_Member	Reactome Gene Sets	R-HSA-9609690	HCMV Early Events	-4.84622	-3.04465	5371,8335,8357,8359,85236	PML,H2AC4,H3C10,H4C1,H2BC12	5/120
14_Member	Reactome Gene Sets	R-HSA-9821002	Chromatin modifications during the maternal to zygotic transition (MZT)	-4.82472	-3.02687	8335,8357,8359,85236	H2AC4,H3C10,H4C1,H2BC12	4/58
14_Member	Reactome Gene Sets	R-HSA-212300	PRC2 methylates histones and DNA	-4.76593	-2.97176	8335,8357,8359,85236	H2AC4,H3C10,H4C1,H2BC12	4/60
14_Member	Reactome Gene Sets	R-HSA-9710421	Defective pyroptosis	-4.76593	-2.97176	8335,8357,8359,85236	H2AC4,H3C10,H4C1,H2BC12	4/60
14_Member	Reactome Gene Sets	R-HSA-2299718	Condensation of Prophase Chromosomes	-4.7373	-2.94944	8335,8357,8359,85236	H2AC4,H3C10,H4C1,H2BC12	4/61
14_Member	Reactome Gene Sets	R-HSA-427389	ERCC6 (CSB) and EHMT2 (G9a) positively regulate rRNA expression	-4.7373	-2.94944	8335,8357,8359,85236	H2AC4,H3C10,H4C1,H2BC12	4/61
14_Member	Reactome Gene Sets	R-HSA-912446	Meiotic recombination	-4.42801	-2.66682	8335,8357,8359,85236	H2AC4,H3C10,H4C1,H2BC12	4/73
14_Member	Reactome Gene Sets	R-HSA-5250924	B-WICH complex positively regulates rRNA expression	-4.35908	-2.61129	8335,8357,8359,85236	H2AC4,H3C10,H4C1,H2BC12	4/76
14_Member	Reactome Gene Sets	R-HSA-73772	RNA Polymerase I Promoter Escape	-4.35908	-2.61129	8335,8357,8359,85236	H2AC4,H3C10,H4C1,H2BC12	4/76
14_Member	Reactome Gene Sets	R-HSA-201722	Formation of the beta-catenin:TCF transactivating complex	-4.31471	-2.5702	8335,8357,8359,85236	H2AC4,H3C10,H4C1,H2BC12	4/78
14_Member	Reactome Gene Sets	R-HSA-5625740	RHO GTPases activate PKNs	-4.29297	-2.55281	8335,8357,8359,85236	H2AC4,H3C10,H4C1,H2BC12	4/79
14_Member	Reactome Gene Sets	R-HSA-9645723	Diseases of programmed cell death	-4.11058	-2.3884	8335,8357,8359,84290,85236	H2AC4,H3C10,H4C1,CAPNS2,H2BC12	5/88
14_Member	Reactome Gene Sets	R-HSA-9843940	Regulation of endogenous retroelements by KRAB-ZFP proteins	-4.03432	-2.3211	8335,8357,8359,85236	H2AC4,H3C10,H4C1,H2BC12	4/92
14_Member	Reactome Gene Sets	R-HSA-9818564	Epigenetic regulation of gene expression by MLL3 and MLL4 complexes	-3.5754	-1.91854	8335,8357,8359,85236	H2AC4,H3C10,H4C1,H2BC12	4/121
14_Member	Reactome Gene Sets	R-HSA-9841922	MLL4 and MLL3 complexes regulate expression of PPARG target genes in adipogenesis and hepatic steatosis	-3.5754	-1.91854	8335,8357,8359,85236	H2AC4,H3C10,H4C1,H2BC12	4/121
14_Member	Reactome Gene Sets	R-HSA-9851695	Epigenetic regulation of adipogenesis genes by MLL3 and MLL4 complexes	-3.5754	-1.91854	8335,8357,8359,85236	H2AC4,H3C10,H4C1,H2BC12	4/121
15_Summary	GO Biological Processes	GO:0060760	positive regulation of response to cytokine stimulus	-6.1965	-4.26875	3665,23586,54625,64135,83666,6772,10062,9636,4317	IRF7,RIGI,PARP14,IFIH1,PARP9,STAT1,NR1H3,ISG15,MMP8	9/-
15_Member	GO Biological Processes	GO:0060760	positive regulation of response to cytokine stimulus	-6.1965	-4.26875	3665,23586,54625,64135,83666	IRF7,RIGI,PARP14,IFIH1,PARP9	5/64
15_Member	WikiPathways	WP5528	JAK STAT signaling and ARTD family members	-5.24187	-3.39302	6772,54625,83666	STAT1,PARP14,PARP9	3/14
15_Member	GO Biological Processes	GO:0060330	regulation of response to type II interferon	-5.14575	-3.30379	10062,54625,83666	NR1H3,PARP14,PARP9	3/15
15_Member	GO Biological Processes	GO:0060334	regulation of type II interferon-mediated signaling pathway	-5.14575	-3.30379	10062,54625,83666	NR1H3,PARP14,PARP9	3/15
15_Member	WikiPathways	WP5145	COVID 19 structural coverage map	-4.44997	-2.68536	9636,54625,83666	ISG15,PARP14,PARP9	3/25
15_Member	GO Biological Processes	GO:0001961	positive regulation of cytokine-mediated signaling pathway	-3.67448	-2.00126	3665,4317,54625,83666	IRF7,MMP8,PARP14,PARP9	4/59
16_Summary	Reactome Gene Sets	R-HSA-375276	Peptide ligand-binding receptors	-5.25974	-3.40671	3627,4852,5539,6351,6750,6752,59350,122042,5371,10062,11240	CXCL10,NPY,PPY,CCL4,SST,SSTR2,RXFP1,RXFP2,PML,NR1H3,PADI2	11/-
16_Member	Reactome Gene Sets	R-HSA-375276	Peptide ligand-binding receptors	-5.25974	-3.40671	3627,4852,5539,6351,6750,6752,59350,122042	CXCL10,NPY,PPY,CCL4,SST,SSTR2,RXFP1,RXFP2	8/193
16_Member	GO Biological Processes	GO:0009755	hormone-mediated signaling pathway	-5.11384	-3.27324	5371,6750,6752,10062,11240,59350,122042	PML,SST,SSTR2,NR1H3,PADI2,RXFP1,RXFP2	7/144
16_Member	Reactome Gene Sets	R-HSA-373076	Class A/1 (Rhodopsin-like receptors)	-3.71229	-2.03442	3627,4852,5539,6351,6750,6752,59350,122042	CXCL10,NPY,PPY,CCL4,SST,SSTR2,RXFP1,RXFP2	8/319
17_Summary	GO Biological Processes	GO:0044790	suppression of viral release by host	-5.14575	-3.30379	5371,6737,85363	PML,TRIM21,TRIM5	3/-
17_Member	GO Biological Processes	GO:0044790	suppression of viral release by host	-5.14575	-3.30379	5371,6737,85363	PML,TRIM21,TRIM5	3/15
18_Summary	GO Biological Processes	GO:0035455	response to interferon-alpha	-4.75082	-2.9591	4600,4938,5610	MX2,OAS1,EIF2AK2	3/-
18_Member	GO Biological Processes	GO:0035455	response to interferon-alpha	-4.75082	-2.9591	4600,4938,5610	MX2,OAS1,EIF2AK2	3/20
19_Summary	Reactome Gene Sets	R-HSA-5661231	Metallothioneins bind metals	-4.7203	-2.93462	4495,4501,4502,54739	MT1G,MT1X,MT2A,XAF1	4/-
19_Member	Reactome Gene Sets	R-HSA-5661231	Metallothioneins bind metals	-4.7203	-2.93462	4495,4501,4502	MT1G,MT1X,MT2A	3/11
19_Member	Reactome Gene Sets	R-HSA-5660526	Response to metal ions	-4.3814	-2.6303	4495,4501,4502	MT1G,MT1X,MT2A	3/14
19_Member	GO Biological Processes	GO:0010273	detoxification of copper ion	-4.28607	-2.55127	4495,4501,4502	MT1G,MT1X,MT2A	3/15
19_Member	GO Biological Processes	GO:1990169	stress response to copper ion	-4.28607	-2.55127	4495,4501,4502	MT1G,MT1X,MT2A	3/15
19_Member	GO Biological Processes	GO:0097501	stress response to metal ion	-3.96404	-2.25513	4495,4501,4502	MT1G,MT1X,MT2A	3/19
19_Member	WikiPathways	WP3286	Copper homeostasis	-3.9216	-2.2167	4495,4501,4502,54739	MT1G,MT1X,MT2A,XAF1	4/51
19_Member	GO Biological Processes	GO:0061687	detoxification of inorganic compound	-3.82965	-2.13181	4495,4501,4502	MT1G,MT1X,MT2A	3/21
19_Member	GO Biological Processes	GO:0071276	cellular response to cadmium ion	-3.652	-1.98063	4495,4501,4502	MT1G,MT1X,MT2A	3/24
19_Member	GO Biological Processes	GO:0071294	cellular response to zinc ion	-3.652	-1.98063	4495,4501,4502	MT1G,MT1X,MT2A	3/24
19_Member	GO Biological Processes	GO:0071280	cellular response to copper ion	-3.59805	-1.93761	4495,4501,4502	MT1G,MT1X,MT2A	3/25
19_Member	GO Biological Processes	GO:0006882	intracellular zinc ion homeostasis	-3.1969	-1.57596	4495,4501,4502	MT1G,MT1X,MT2A	3/34
19_Member	WikiPathways	WP3529	Zinc homeostasis	-3.12332	-1.50484	4495,4501,4502	MT1G,MT1X,MT2A	3/36
19_Member	GO Biological Processes	GO:0046688	response to copper ion	-3.05401	-1.44121	4495,4501,4502	MT1G,MT1X,MT2A	3/38
20_Summary	GO Biological Processes	GO:0097191	extrinsic apoptotic signaling pathway	-4.71393	-2.92945	3429,3624,5371,7098,7124,8743,780,10512,59350	IFI27,INHBA,PML,TLR3,TNF,TNFSF10,DDR1,SEMA3C,RXFP1	9/-
20_Member	GO Biological Processes	GO:0097191	extrinsic apoptotic signaling pathway	-4.71393	-2.92945	3429,3624,5371,7098,7124,8743	IFI27,INHBA,PML,TLR3,TNF,TNFSF10	6/111
20_Member	GO Biological Processes	GO:2001238	positive regulation of extrinsic apoptotic signaling pathway	-3.76264	-2.07626	3624,5371,7124,8743	INHBA,PML,TNF,TNFSF10	4/56
20_Member	GO Biological Processes	GO:0022612	gland morphogenesis	-3.74781	-2.06334	780,5371,7124,10512,59350	DDR1,PML,TNF,SEMA3C,RXFP1	5/105

## Sheet: Table S2 INTERFERON_ALPHA_RESPO
Table S2. Transcripts identified by GSEA populating the "HALLMARK_INTERFERON_ALPHA_RESPONSE" category . Gene Symbols in red indicate transcripts that constitute the "Leading Edge", which are driving enrichment . Organized in alphabetical order. Nominally significant hits are highlighted in pink. Fold-change is color-coded, based on direction and value (red/orange > 1, blue <1).
Gene Symbol	Nominal P value	Fold change (CARS2si/NT2)
ADAR	0.0375	1.21
B2M	0.5949	1.04
BATF2	0.0089	1.41
BST2	0.0845	1.25
C1S	0.7437	-1.05
CASP1	0.4118	1.21
CASP8	0.3219	-1.07
CCRL2	0.0906	-1.3
CD47	0.5557	-1.16
CD74	0.4176	-1.17
CMPK2	7.99e-05	3.69
CMTR1	0.0108	1.3
CNP	0.0874	1.41
CSF1	0.192	1.15
CXCL10	0.0387	2.53
CXCL11	0.0552	2.59
DDX60	0.0021	1.45
DHX58	0.0635	1.25
EIF2AK2	0.0182	1.62
ELF1	0.9928	-1.02
EPSTI1	0.0002	2.03
GBP2	0.066	1.34
GBP4	0.0324	1.48
GMPR	0.0472	1.19
HELZ2	0.0006	1.53
HERC6	0.0026	1.67
HLA-C	0.3423	1.11
IFI27	0.0078	1.96
IFI30	0.5756	-1.01
IFI35	0.0033	1.7
IFI44	0.0016	2.3
IFI44L	0.0006	5.43
IFIH1	0.0005	1.68
IFIT2	0.0007	2.66
IFIT3	0.0002	3.31
IFITM1	0.0004	3.34
IFITM2	0.0348	1.49
IFITM3	0.0344	1.38
IL15	0.1702	1.11
IL4R	0.805	-1.09
IL7	0.0764	1.39
IRF1	0.8187	1
IRF2	0.5719	1.02
IRF7	0.0006	1.55
IRF9	0.0019	1.51
ISG15	0.0016	1.86
ISG20	0.3709	1.11
LAMP3	0.9999	1.14
LAP3	0.0268	1.16
LGALS3BP	0.0027	1.49
LPAR6	0.8633	1.04
LY6E	0.0028	1.48
MOV10	0.7049	1.06
MX1	0.0022	2.78
NCOA7	0.2697	1.89
NMI	0.3991	1.13
NUB1	0.4421	1.02
OAS1	0.0014	1.94
OASL	0.0003	2.19
OGFR	0.2263	1.19
PARP12	0.0132	1.42
PARP14	0.0035	1.57
PARP9	0.0063	2.12
PLSCR1	9.77e-05	2.05
PNPT1	0.003	1.87
PROCR	0.6582	-1.02
PSMA3	0.9613	-1.02
PSMB8	0.0506	1.31
PSMB9	0.024	1.42
PSME1	0.1984	1.12
PSME2	0.0417	1.27
RIPK2	0.2749	1.03
RNF31	0.0495	1.2
RSAD2	0.0006	5.38
RTP4	0.0068	1.79
SAMD9	0.002	2.17
SAMD9L	0.0279	2.19
SELL	0.6723	1.07
SLC25A28	0.0063	1.3
SP110	0.0081	1.49
STAT2	0.0011	1.5
TAP1	0.0156	1.21
TDRD7	0.0046	1.66
TMEM140	0.0163	1.42
TRAFD1	0.0201	1.22
TRIM14	0.017	1.31
TRIM21	0.005	1.52
TRIM26	0.0237	1.28
TRIM5	0.0031	1.73
TXNIP	0.6503	-1.24
UBA7	0.0144	1.28
UBE2L6	0.0147	1.42
USP18	0.0025	1.99

## Sheet: Table S3 IPA Regulator
Table S3. Ingenuity Pathway Analysis of CARS2-suppressed M0 macrophages. Nominally impacted transcripts (2025 Trancript Ids) were subjected to IPA (Qiagen Inc). Expr Fold: change in expression of the regulator in the input list; Predicted: Predicted activation (z-score ≥ 2) or inhibition (z-score ≤2) of the regulator. Target Molecules in Dataset: molecules present in the array dataset that are re…
Upstream Regulator	Expr Fold Change	Molecule Type	Predicted Activation State	Activation z-score	p-value of overlap	B-H corrected p-value	Target Molecules in Dataset	Mechanistic Network
NONO		transcription regulator	Activated	6.394	1.9e-58	9.8e-55	CMPK2,CXCL10,EIF2AK2,EPSTI1,GBP1,GBP5,GCH1,HERC5,HERC6,IFI27,IFI44,IFI44L,IFIH1,IFIT1,IFIT2,IFIT3,IFIT5,IFITM1,ISG15,MX1,MX2,OAS1,OAS2,OAS3,OASL,PARP14,PARP9,PGK1,PLSCR1,PML,PNPT1,RIGI,RSAD2,RTP4,SAMD9,SAMD9L,SERPING1,SIGLEC1,STAT1,STAT2,TLR3,TNFSF10,TRIM22,TRIM25,USP18,XAF1	56 (4)
PML	1.86	transcription regulator	Activated	4.141	1.75e-17	1.2e-15	EPSTI1,HERC6,IFI27,IFI35,IFI44,IFI44L,IFIH1,IFIT1,IFIT3,IFITM1,IRF7,ISG15,MX1,OAS1,OAS2,OAS3,PDK4,PLSCR1,PML,STAT1,TNF	95 (18)
EZH2		transcription regulator	Activated	3.878	4.32e-08	1.13e-06	CXCL10,EPSTI1,GBP1,HERC5,IFI27,IFI44L,IFIT1,IFIT3,ISG15,mir-154 (includes others),MX1,OAS1,OAS2,OAS3,PARP9,PDGFRA,PLSCR1,RSAD2,RTP4,TNF,TNFSF10,USP18	90 (16)
STAT1	1.53	transcription regulator	Activated	5.227	3.93e-29	6.13e-27	APOL1,CMPK2,CXCL10,EIF2AK2,EPSTI1,GBP1,GBP5,HERC6,IFI27,IFI35,IFI44,IFI44L,IFIH1,IFIT1,IFIT2,IFIT3,IFITM1,IRF7,IRF9,ISG15,MX1,NR1H3,OAS1,OAS2,OAS3,PARP9,PLSCR1,RSAD2,RTP4,SAMD9L,SERPING1,STAT1,STAT2,TLR3,TNF,TNFSF10,TRIM21,TRIM22,USP18,XAF1	98 (17)
IRF1		transcription regulator	Activated	5.529	1.77e-31	3.14e-29	CMPK2,CXCL10,EIF2AK2,HELZ2,IFI27,IFI35,IFI44,IFI44L,IFIH1,IFIT1,IFIT2,IFIT3,IFIT5,IFITM1,IRF7,IRF9,ISG15,MX1,OAS1,OAS2,OAS3,OASL,PML,RIGI,RSAD2,STAT1,STAT2,TLR3,TNF,TNFSF10,TRIM21,TRIM22,XAF1	97 (18)
FOXC1		transcription regulator	Activated	4.571	8.08e-17	5.2e-15	COL10A1,GBP1,IFI27,IFI35,IFIT1,IFIT2,IFIT3,IFITM1,ISG15,MX1,OAS1,OAS2,OAS3,OASL,RSPO3,SSTR2,STAT1,STAT2,TRIM22,USP18,XAF1
TP53		transcription regulator	Activated	3.892	7.51e-08	1.89e-06	ABCB4,AGO2,APOL1,CCL4,CCN1,COX7A1,CXCL10,DDR1,DKK3,GBP1,H4C1,HERC5,IFI16,IFI35,IFI44,IFI44L,IFIH1,IFIT1,IFIT3,INHBA,IRF7,IRF9,ISG15,mir-154 (includes others),mir-320 (includes others),mir-548 (includes others),mir-550 (includes others),MIR4279,MT1L,MT2A,MX1,OAS1,OASL,PADI2,PDGFRA,PML,RIGI,RSAD2,SEMA3C,SERPINB2,SERPING1,SQOR,STAT1,TLR3,TNF,TNFSF10,TRIM21,TRIM22,TRIM25,XAF1	95 (18)
IRF7	1.55	transcription regulator	Activated	6.228	2.74e-47	2.01e-44	CMPK2,CXCL10,GBP1,GBP5,HELZ2,HERC5,IFI16,IFI35,IFI44,IFI44L,IFIH1,IFIT1,IFIT2,IFIT3,IFITM1,IFNA17,IRF7,IRF9,ISG15,MX1,MX2,OAS1,OAS2,OAS3,OASL,PARP14,PLSCR1,RIGI,RSAD2,RTP4,SAMD9L,STAT1,STAT2,TDRD7,TNF,TNFSF10,TRIM21,TRIM22,TRIM5,USP18,XAF1	84 (15)
IRF3		transcription regulator	Activated	5.303	1.88e-28	2.62e-26	CMPK2,CXCL10,EIF2AK2,GBP1,HELZ2,IFI27,IFI44,IFI44L,IFIH1,IFIT1,IFIT2,IFIT3,IFNA17,IRF7,ISG15,MX1,OAS1,OAS3,PARP14,PML,RIGI,RSAD2,SAMD9L,STAT1,STAT2,TDRD7,TLR3,TNF,TNFSF10,USP18	74 (13)
IRF9	1.51	transcription regulator	Activated	4.277	5.05e-36	1.24e-33	CMPK2,CXCL10,GBP1,HELZ2,HERC6,IFI27,IFIT1,IFIT2,IFIT3,IFITM1,IRF7,ISG15,MX1,OAS2,OAS3,PARP14,RIGI,RSAD2,RTP4,STAT1,STAT2,TNF,TNFSF10,TRIM25,USP18,XAF1	102 (18)
SPI1		transcription regulator	Activated	3.838	2.92e-17	1.98e-15	CCL4,CMPK2,CXCL10,EBF1,HELZ2,IFI27,IFI44,IFI44L,IFIT1,IFIT2,IFIT3,IFITM1,IRF7,IRF9,ISG15,MT1G,MT1X,MT2A,MX1,OASL,PML,RSAD2,TNF,TNFSF10,TRIM22,USP18	102 (20)
NFATC2		transcription regulator	Activated	3.444	7.17e-07	1.48e-05	CMPK2,HELZ2,IFIT2,INHBA,IRF7,ISG15,PML,RSAD2,STAT1,STAT2,TLR3,TNF	95 (19)
IRF5		transcription regulator	Activated	3.762	4.97e-19	3.94e-17	CCL4,CMPK2,CXCL10,IFI44,IFIH1,IFIT1,IFIT2,IRF7,ISG15,OAS1,PLSCR1,RIGI,RSAD2,STAT1,STAT2,TNF,TNFSF10	88 (19)
HEXIM1		transcription regulator	Activated	2.646	6.31e-08	1.59e-06	IFIH1,IRF7,ISG15,OAS3,RIGI,STAT1,TNFSF10	89 (13)
TWIST1		transcription regulator	Activated	3.364	7.67e-11	2.78e-09	DKK3,IFI27,IFIT2,IFITM1,IRF9,ISG15,MX1,MX2,OAS1,OAS2,OAS3,OASL,PDGFRA,RSAD2,TNF,USP18,XAF1	78 (7)
MSC		transcription regulator	Activated	2.828	2.87e-07	6.39e-06	CCL4,EPSTI1,IFI27,IFI44,IFI44L,IFIT1,IRF7,XAF1
ZBTB10		transcription regulator	Activated	3.162	5.6e-07	1.19e-05	IFIH1,IFIT2,ISG15,MX1,PARP9,RIGI,RTP4,STAT2,TNF,XAF1
CEBPB		transcription regulator	Activated	3.136	3.54e-05	0.000555	CCL4,COL10A1,EBF1,H4C1,IFIT2,INHBA,IRF7,IRF9,MX1,NR1H3,PDGFRA,PDK4,SERPINB2,SQOR,SST,STAT1,TNF,TNFAIP6	93 (17)
STAT2	1.5	transcription regulator	Activated	2.012	8.3e-27	1.04e-24	CXCL10,GBP1,IFI27,IFI35,IFIT1,IFIT2,IFIT3,IFITM1,IRF7,IRF9,ISG15,MX1,OAS1,OAS2,RSAD2,RTP4,STAT1,TNF,TNFSF10,USP18	91 (15)
ETV7		transcription regulator	Inhibited	-2.213	3.76e-11	1.4e-09	GCH1,HERC6,IFI35,IFIT3,PARP14,PLSCR1,RIGI,TNF,TRIM25
ZBED2		transcription regulator	Inhibited	-2.176	1.42e-08	3.94e-07	CMPK2,IRF7,MX1,OAS3,STAT2	78 (7)
IKZF3		transcription regulator	Inhibited	-2.63	3.64e-06	6.76e-05	CALHM5,IFI27,IFIT3,IFIT5,IRF7,RIGI,RTP4
CNOT7		transcription regulator	Inhibited	-2.213	7.79e-20	6.47e-18	CMPK2,HERC6,IFI27,IFI35,IFI44L,IFIT5,IFITM1,ISG15,OAS1,OAS2,OAS3,PLSCR1,PPM1K,STAT1	57 (7)
PRDM16		transcription regulator	Inhibited	-2.01	5.16e-08	1.34e-06	CCN1,IFIT2,IRF7,MX2,OAS2,OAS3,STAT1,STAT2,TNF	82 (11)
MDM4		transcription regulator	Inhibited	-2.449	3.94e-06	7.27e-05	IFI27,IFI44,IFIT3,OAS1,RIGI,XAF1
CITED2		transcription regulator	Inhibited	-3.777	5.77e-14	2.86e-12	CMPK2,IFI35,IFIH1,IFIT2,IRF9,ISG15,OAS3,PARP14,PARP9,PGK1,RIGI,RSAD2,RTP4,SEMA3C,SERPINB2,TAGAP,TMEM171,TNF,XAF1	85 (11)
NCOR1		transcription regulator	Inhibited	-2.63	2.93e-05	0.000471	EBF1,IFIT2,IRF7,ISG15,OAS3,PDK4,RIGI,STAT2	61 (7)
PRDM1		transcription regulator	Inhibited	-2.673	9.36e-07	1.85e-05	AIM2,IFIT1,IFIT2,IFIT3,IRF7,MT2A,OAS1,OAS2,OAS3,RSAD2,STAT1,TNF,TNFAIP6,TNFSF10	99 (19)
SREBF2		transcription regulator	Inhibited	-2.121	1.75e-05	0.000287	CCN1,IFIT1,IFIT3,IRF7,MX1,OAS1,OAS3,STAT2
TRIM24		transcription regulator	Inhibited	-3.796	3.66e-12	1.54e-10	CMPK2,EPSTI1,HERC6,IFI35,IFIH1,IFIT2,IRF7,IRF9,ISG15,RIGI,RTP4,SAMD9L,STAT1,STAT2,USP18	88 (13)
ZNF750		transcription regulator	Inhibited	-5.163	4.96e-34	1.02e-31	AIM2,CXCL10,IFI16,IFI35,IFI44L,IFIH1,IFIT1,IFIT2,IFIT3,IFIT5,IRF7,ISG15,MX1,MX2,OAS1,OAS2,OAS3,OASL,PLSCR1,RIGI,RSAD2,RTP4,STAT1,STAT2,TLR3,TRIM5,XAF1	77 (7)
IRF4		transcription regulator	Inhibited	-3.257	1.96e-09	6.04e-08	CXCL10,GBP1,IFI27,IRF7,IRF9,ISG15,NR1H3,OAS1,PHF11,PLSCR1,STAT1,STAT2,TNF,TNFSF10,TRIM21	83 (16)
ETV3		transcription regulator	Inhibited	-5.831	5.62e-53	9.65e-50	EIF2AK2,GBP1,HELZ2,HERC5,IFI16,IFI35,IFI44,IFI44L,IFIH1,IFIT1,IFIT2,IFIT3,IFIT5,IRF7,IRF9,MX1,MX2,OAS1,OAS2,OAS3,OASL,PARP9,PLSCR1,RIGI,RSAD2,SAMD9,SAMD9L,SIGLEC1,STAT2,TRIM21,TRIM22,TRIM25,USP18,XAF1
STAT6		transcription regulator	Inhibited	-2.692	1.27e-05	0.000212	CKAP4,CMPK2,DDAH1,EIF2AK2,IFI44L,IFIH1,IL13RA2,IRF7,IRF9,ISG15,MX1,NPAS2,OAS3,PDK4,STAT2,TNF	102 (17)
ETV6		transcription regulator	Inhibited	-5.61	1.56e-46	9.82e-44	CMPK2,CXCL10,EIF2AK2,IFI16,IFI35,IFI44,IFI44L,IFIT1,IFIT3,IFIT5,IFITM1,ISG15,MX1,MX2,OAS1,OAS2,OAS3,OASL,PARP14,PARP9,PHF11,RIGI,RSAD2,SAMD9,SAMD9L,SIGLEC1,STAT1,STAT2,TRIM21,TRIM22,TRIM5,XAF1	88 (7)
MYC		transcription regulator	Inhibited	-2.487	2.69e-08	7.17e-07	CKAP4,COL6A3,CXCL10,EBF1,GLUD1,HERC5,IFI27,IFI35,IFI44,IFI44L,IFIH1,IFIT1,IFIT2,IFIT3,IFIT5,INHBA,IRF7,IRF9,ISG15,MT2A,MX1,MX2,NPY,NR1H3,OAS1,OASL,PDGFRA,PGK1,PML,RSAD2,SLC2A3,SQOR,STAT1,TNF,TNFSF10,TRIM5,USP18	92 (16)
QKI		transcription regulator	Inhibited	-3.207	5.17e-12	2.14e-10	CXCL10,DACT1,GBP1,HERC5,IFI44L,IFIH1,IFIT3,RIGI,RSAD2,SAMD9,SAMD9L,STAT1,TNFSF10,TRIM22	60 (7)
KMT2D		transcription regulator	Inhibited	-3.189	2.75e-07	6.19e-06	AGO2,CKAP4,EIF2AK2,IFIH1,INHBA,IRF7,IRF9,ISG15,MX1,RAB38,RIGI,RSAD2,STAT2,TLR3
NKX2-3		transcription regulator	Inhibited	-4.472	7.78e-14	3.81e-12	CMPK2,EIF2AK2,GBP1,GCH1,HELZ2,PARP14,PARP9,PLSCR1,PNPT1,RIGI,RTP4,SAMD9,SAMD9L,STAT1,STAT2,TRIM21,TRIM22,TRIM5,USP18,XAF1

## Sheet: Table S4 GSEA of TF
Table S4. Gene Set Enrichment Analysis of transcription factor targets in CARS2-suppressed cells. Performed with WebGestalt, using the default settings and Transcription Factor Targets of the Broad Institute. ES, effect size. NES, normalized effect size. Only FDR-significant (q<0.05) are shown.
Gene Set	Size	Leading Edge Number	ES	NES	P Value	FDR	Transcription Factor
ISRE_01	239	43	0.1807	2.6134	<2.2e-16	0.0046126	STAT1, STAT2
IRF7_01	240	51	0.15998	2.3767	<2.2e-16	0.018066	IRF7
STTTCRNTTT_IRF_Q6	183	36	0.17196	2.2636	0.0019305	0.034339	IRF family
